# Supplementary material for: Pyrroloquinoline Quinone Improves Ram Sperm Quality through Its Antioxidative Ability during Storage at 4 °C
Source: Antioxidants (Basel). 2024 Jan 15;13(1):104. doi: 10.3390/antiox13010104 (PMC10812569; doi:10.3390/antiox13010104)
Supplement: Supplementary file 1 [file antioxidants-13-00104-s001.zip]

Archive with 1 entries (1 files):
- antioxidants-2784540-supplementary.pdf
